# Supplementary material for: Geometric Signatures as Important Factors to Control the Photo-Stabilities of the Phosphorescent Pd(II)/Pt(II) Complexes: A Case Study
Source: Molecules. 2023 Jun 6;28(12):4587. doi: 10.3390/molecules28124587 (PMC10302833; doi:10.3390/molecules28124587)
Supplement: Supplementary file 1 [file molecules-28-04587-s001.zip]

Archive with 1 entries (1 files):
- molecules-2379795-supplementary.pdf
